# Supplementary material for: Dietary Patterns and Metabolic and Hormonal Parameters in Women with Suspected PCOS
Source: J Clin Med. 2025 Apr 15;14(8):2708. doi: 10.3390/jcm14082708 (PMC12027942; doi:10.3390/jcm14082708)
Supplement: Supplementary file 1 [file jcm-14-02708-s001.zip]

Archive with 4 entries (4 files):
- __MACOSX/._Questionnaire.docx
- __MACOSX/._Supplementary Materials S2.docx
- Questionnaire.pdf
- Supplementary Materials S2.pdf
